# Supplementary material for: Pharmacodynamic-Driven Sequence-Dependent Synergy Effects in Pemetrexed-Osimertinib Combination Against Non-Small Cell Lung Cancer (NSCLC): Optimizing Synergy Through Sequential Interval
Source: Pharmaceutics. 2025 Aug 12;17(8):1044. doi: 10.3390/pharmaceutics17081044 (PMC12389513; doi:10.3390/pharmaceutics17081044)
Supplement: Supplementary file 1 [file pharmaceutics-17-01044-s001.zip]

Archive with 1 entries (1 files):
- pharmaceutics-3727392-supplementary.pdf
